# Supplementary material for: Evidence for the Link Between KK-42 and the DH-PBAN Gene in Two Silkmoth Species, with Impacts on Developmental Traits
Source: Biology (Basel). 2026 Mar 28;15(7):542. doi: 10.3390/biology15070542 (PMC13072204; doi:10.3390/biology15070542)
Supplement: Supplementary file 1 [file biology-15-00542-s001.zip]

Archive with 1 entries (1 files):
- biology-4155723-supplementary.pdf
